# Supplementary material for: Endophytic Fungi of Calea pinnatifida (Asteraceae): Dereplication of Crude Extracts, Antimicrobial Properties, and Identification of New Tetronic Acid Derivative Produced by Hypomontagnella barbarensis
Source: J Fungi (Basel). 2024 Dec 31;11(1):22. doi: 10.3390/jof11010022 (PMC11766799; doi:10.3390/jof11010022)
Supplement: Supplementary file 1 [file jof-11-00022-s001.zip]

Archive with 1 entries (1 files):
- jof-3304846-supplementary.pdf
